# Supplementary material for: Long-Term Cardiorenal Benefits of Sodium-Glucose Cotransporter-2 Inhibitors in Patients with Type 2 Diabetes Mellitus: A Real-World Single-Center Experience
Source: J Clin Med. 2025 Sep 9;14(18):6365. doi: 10.3390/jcm14186365 (PMC12470307; doi:10.3390/jcm14186365)
Supplement: Supplementary file 1 [file jcm-14-06365-s001.zip]

Archive with 1 entries (1 files):
- jcm-3831930-supplementary.pdf
